# Supplementary material for: An expanded toolkit for Drosophila gene tagging using synthesized homology donor constructs for CRISPR-mediated homologous recombination
Source: eLife. 2022 Jun 20;11:e76077. doi: 10.7554/eLife.76077 (PMC9239680; doi:10.7554/eLife.76077)
Supplement: Figure 5—source data 1. [file elife-76077-fig5-data1.zip]

Archive with 5 entries (4 files):
- Figure5_source_data/
- Figure5_source_data/Actin_colorimetric.tif
- Figure5_source_data/Actin_bioluminescence.tif
- Figure5_source_data/GFP_colorimetric.tif
- Figure5_source_data/GFP_bioluminescence.tif
